# Supplementary material for: Using ChEMBL to Complement Schistosome Drug Discovery
Source: Pharmaceutics. 2023 Apr 28;15(5):1359. doi: 10.3390/pharmaceutics15051359 (PMC10220823; doi:10.3390/pharmaceutics15051359)
Supplement: Supplementary file 1 [file pharmaceutics-15-01359-s001.zip]

Archive with 2 entries (2 files):
- Supplementary_Tables.zip
- Supplementary_Figures.zip
